# Supplementary material for: Direct Targeting of CXCR2 Receptor Inhibits Neuroblastoma Growth: An In Vitro Assessment
Source: Pharmaceuticals (Basel). 2025 Oct 14;18(10):1547. doi: 10.3390/ph18101547 (PMC12566611; doi:10.3390/ph18101547)
Supplement: Supplementary file 1 [file pharmaceuticals-18-01547-s001.zip]

Archive with 1 entries (1 files):
- pharmaceuticals-3885780-supplementary.pptx
